# Supplementary material for: Evaluate the Effects of Different Processing Methods on Red Dragon Fruit (Hylocereus species) Juice from the Perspective of Physicochemical Properties and Metabolic Profiles
Source: Foods. 2025 Feb 26;14(5):793. doi: 10.3390/foods14050793 (PMC11899162; doi:10.3390/foods14050793)
Supplement: Supplementary file 1 [file foods-14-00793-s001.zip]

Archive with 1 entries (1 files):
- foods-3479577-supplementary.pdf
